# Supplementary material for: Dysregulation of Muscle-Specific MicroRNAs as Common Pathogenic Feature Associated with Muscle Atrophy in ALS, SMA and SBMA: Evidence from Animal Models and Human Patients
Source: Int J Mol Sci. 2021 May 26;22(11):5673. doi: 10.3390/ijms22115673 (PMC8198536; doi:10.3390/ijms22115673)
Supplement: Supplementary file 1 [file ijms-22-05673-s001.zip]

Archive with 1 entries (1 files):
- ijms-1210198-supplementary.pdf
